# Supplementary material for: Assessment of Remote Vital Sign Monitoring and Alarms in a Real-World Healthcare at Home Dataset
Source: Bioengineering (Basel). 2022 Dec 28;10(1):37. doi: 10.3390/bioengineering10010037 (PMC9854741; doi:10.3390/bioengineering10010037)
Supplement: Supplementary file 1 [file bioengineering-10-00037-s001.zip]

Archive with 3 entries (3 files):
- Supplemental Material/Figure S1.pdf
- Supplemental Material/Figure S2.pdf
- Supplemental Material/Table S1.pdf
